# Supplementary material for: Time-series prediction and detection of potential pathogens in bloodstream infection using mcfDNA sequencing
Source: Front Cell Infect Microbiol. 2023 May 11;13:1144625. doi: 10.3389/fcimb.2023.1144625 (PMC10213887; doi:10.3389/fcimb.2023.1144625)
Supplement: Supplementary file 1 [file Table_1.xlsx]

## Sheet: Sheet1
The top ten species of sequential mcfDNA-seq
	Days-7	Days-6	Days-5	Days-4	Days-3	Days-2	Days-1	Days0
P1			Propionibacterium acnes	Escherichia coli	Enterococcus faecium	Acinetobacter baumannii	Acinetobacter baumannii
			Klebsiella pneumoniae	Propionibacterium acnes	Acinetobacter baumannii	Klebsiella pneumoniae	Klebsiella pneumoniae
			Pseudomonas aeruginosa	Bacillus weihenstephanensis	Klebsiella pneumoniae	Enterococcus faecium	Escherichia coli
			Veillonella parvula	Enterococcus faecium	Propionibacterium acnes	Escherichia coli	Enterococcus faecium
			Stenotrophomonas maltophilia	Klebsiella pneumoniae	Escherichia coli	Propionibacterium acnes	Propionibacterium acnes
			Moraxella osloensis	Acinetobacter baumannii	Enterobacter hormaechei	Shigella flexneri	Corynebacterium simulans
			Enterococcus faecium	Shigella flexneri	Pseudomonas aeruginosa	Bacteroides fragilis	Shigella flexneri
			Acinetobacter baumannii	Serratia marcescens	Corynebacterium simulans	Acinetobacter johnsonii	Stenotrophomonas maltophilia
			Escherichia coli	Pseudomonas aeruginosa	Enterococcus faecalis		Delftia tsuruhatensis
			Comamonas testosteroni	Moraxella osloensis	Achromobacter xylosoxidans		Corynebacterium diphtheriae
P2			Klebsiella pneumoniae	Acinetobacter baumannii	Propionibacterium acnes	Acinetobacter baumannii	Acinetobacter baumannii
			Escherichia coli	Klebsiella pneumoniae	Acinetobacter baumannii	Propionibacterium acnes	Propionibacterium acnes
			Acinetobacter baumannii	Escherichia coli	Pseudomonas aeruginosa	Klebsiella pneumoniae	Klebsiella pneumoniae
			Propionibacterium acnes	Shigella flexneri	Escherichia coli	Micrococcus luteus	Escherichia coli
			Enterococcus faecium	Moraxella osloensis	Acinetobacter johnsonii	Pseudomonas aeruginosa	Bacillus weihenstephanensis
			Stenotrophomonas maltophilia	Pseudoxanthomonas suwonensis	Klebsiella pneumoniae	Moraxella osloensis	Pseudomonas aeruginosa
			Acinetobacter johnsonii		Citrobacter freundii	Stenotrophomonas sp. LM091	Acinetobacter johnsonii
			Streptococcus mitis		Shigella flexneri	Escherichia coli	Stenotrophomonas maltophilia
			Shigella flexneri		Moraxella osloensis	Acinetobacter johnsonii	Streptococcus anginosus
			Fusobacterium nucleatum		Stenotrophomonas maltophilia	Shigella flexneri	Enterococcus faecium
P3	Xanthomonas campestris	Xanthomonas campestris	Acinetobacter baumannii	Klebsiella pneumoniae	Escherichia coli	Xanthomonas campestris	Klebsiella pneumoniae
	Klebsiella pneumoniae	Propionibacterium acnes	Klebsiella pneumoniae	Propionibacterium acnes	Xanthomonas campestris	Klebsiella pneumoniae	Acinetobacter baumannii
	Propionibacterium acnes	Acinetobacter baumannii	Propionibacterium acnes	Escherichia coli	Klebsiella pneumoniae	Acinetobacter baumannii	Xanthomonas campestris
	Acinetobacter baumannii	Escherichia coli	Xanthomonas campestris	Xanthomonas campestris	Acinetobacter baumannii	Escherichia coli	Propionibacterium acnes
	Escherichia coli	Pseudomonas koreensis	Sphingomonas sanxanigenens	Acinetobacter baumannii	Propionibacterium acnes	Moraxella osloensis	Stenotrophomonas maltophilia
	Staphylococcus epidermidis	Lactococcus lactis	Burkholderia stabilis	Staphylococcus capitis	Salmonella enterica	Stenotrophomonas maltophilia	Pseudomonas fluorescens
	Pseudomonas aeruginosa	Lactobacillus curvatus	Shigella sp. PAMC 28760	Moraxella osloensis	Moraxella osloensis	Propionibacterium acnes	Staphylococcus epidermidis
	Pantoea ananatis	Pseudomonas fluorescens	Deinococcus gobiensis	Shigella sp. PAMC 28760	Stenotrophomonas maltophilia	Achromobacter xylosoxidans	Pseudomonas stutzeri
	Stenotrophomonas maltophilia	Lactobacillus brevis		Pseudomonas mendocina	Achromobacter xylosoxidans	Burkholderia stabilis	Bradyrhizobium japonicum
	Pseudomonas koreensis	Staphylococcus epidermidis		Rhodopseudomonas palustris	Pseudomonas koreensis	Deinococcus gobiensis	Acinetobacter johnsonii
P4	Klebsiella pneumoniae	Klebsiella pneumoniae		Xanthomonas campestris	Klebsiella pneumoniae	Klebsiella pneumoniae	Klebsiella pneumoniae	Escherichia coli
	Xanthomonas campestris	Pseudomonas fluorescens		Klebsiella pneumoniae	Xanthomonas campestris	Xanthomonas campestris	Xanthomonas campestris	Klebsiella pneumoniae
	Acinetobacter baumannii	Xanthomonas campestris		Acinetobacter baumannii	Acinetobacter baumannii	Pusillimonas sp. T7-7	Escherichia coli	Xanthomonas campestris
	Pseudomonas koreensis	Pseudomonas koreensis		Pseudomonas koreensis	Propionibacterium acnes	Propionibacterium acnes	Acinetobacter baumannii	Moraxella osloensis
	Propionibacterium acnes	Propionibacterium acnes		Propionibacterium acnes	Escherichia coli	Escherichia coli	Moraxella osloensis	Acinetobacter baumannii
	Escherichia coli	Acinetobacter baumannii		Acinetobacter johnsonii	Moraxella osloensis	Pseudomonas aeruginosa	Pseudomonas koreensis	Propionibacterium acnes
	Acinetobacter johnsonii	Escherichia coli		Staphylococcus epidermidis	Acinetobacter johnsonii	Salmonella enterica	Pseudomonas chlororaphis	Fusobacterium nucleatum
	Comamonas testosteroni	Stenotrophomonas maltophilia		Moraxella osloensis	Stenotrophomonas maltophilia	Brevundimonas naejangsanensis	Propionibacterium acnes	Corynebacterium simulans
	Brevundimonas naejangsanensis	Streptococcus mitis		Pseudomonas protegens	Micrococcus luteus	Pseudomonas mendocina	Micrococcus luteus	Pseudomonas aeruginosa
	Pseudomonas pseudoalcaligenes	Achromobacter xylosoxidans		Salmonella enterica	Acidovorax sp. KKS102	Acinetobacter baumannii	Pseudomonas fluorescens	Staphylococcus epidermidis
P5E1		Propionibacterium acnes	Bacteroides ovatus			Klebsiella pneumoniae
		Xanthomonas campestris	Xanthomonas campestris			Xanthomonas campestris
		Klebsiella pneumoniae	Klebsiella pneumoniae			Bacteroides ovatus
		Acinetobacter baumannii	Propionibacterium acnes			Pseudomonas koreensis
		Pseudomonas koreensis	Escherichia coli			Parabacteroides distasonis
		Moraxella osloensis	Pseudomonas koreensis			Escherichia coli
		Escherichia coli	Acinetobacter johnsonii			Geodermatophilus obscurus
		Pseudomonas protegens	Acinetobacter baumannii			Acinetobacter baumannii
		Staphylococcus epidermidis	Pseudomonas stutzeri			Propionibacterium acnes
		Comamonas testosteroni	Rothia dentocariosa			Comamonas testosteroni
P5E2		Propionibacterium acnes	Propionibacterium acnes	Klebsiella pneumoniae	Propionibacterium acnes	Propionibacterium acnes	Propionibacterium acnes	Propionibacterium acnes
		Klebsiella pneumoniae	Klebsiella pneumoniae	Bacteroides ovatus	Klebsiella pneumoniae	Klebsiella pneumoniae	Bacteroides ovatus	Xanthomonas campestris
		Xanthomonas campestris	Bacteroides ovatus	Propionibacterium acnes	Bacteroides ovatus	Bacteroides ovatus	Klebsiella pneumoniae	Klebsiella pneumoniae
		Acinetobacter baumannii	Xanthomonas campestris	Bacteroides sp. I48	Xanthomonas campestris	Escherichia coli	Xanthomonas campestris	Escherichia coli
		Staphylococcus epidermidis	Pseudomonas stutzeri	Xanthomonas campestris	Bacteroides sp. I48	Xanthomonas campestris	Escherichia coli	Bacteroides ovatus
		Bacteroides ovatus	Bacteroides sp. I48	Staphylococcus capitis	Pseudomonas koreensis	Staphylococcus epidermidis	Bacteroides sp. I48	Pseudomonas koreensis
		Pseudomonas koreensis	Acinetobacter baumannii	Staphylococcus epidermidis	Staphylococcus epidermidis	Parabacteroides distasonis	Staphylococcus epidermidis	Pseudomonas aeruginosa
		Staphylococcus capitis	Pseudomonas koreensis	Bradyrhizobium diazoefficiens	Bacteroides fragilis	Acinetobacter baumannii	Parabacteroides distasonis	Moraxella osloensis
		Moraxella osloensis	Bacteroides fragilis	Pseudomonas koreensis	Staphylococcus capitis	Bacteroides sp. I48	Pseudomonas koreensis	Acinetobacter baumannii
		Pseudomonas aeruginosa	Stenotrophomonas maltophilia	Bacteroides fragilis	Pseudomonas aeruginosa	Acinetobacter johnsonii	Bacteroides fragilis	Neisseria gonorrhoeae
P5E3	Propionibacterium acnes	Propionibacterium acnes	Klebsiella pneumoniae		Propionibacterium acnes	Propionibacterium acnes	Propionibacterium acnes	Propionibacterium acnes
	Xanthomonas campestris	Klebsiella pneumoniae	Propionibacterium acnes		Klebsiella pneumoniae	Klebsiella pneumoniae	Klebsiella pneumoniae	Klebsiella pneumoniae
	Klebsiella pneumoniae	Staphylococcus epidermidis	Xanthomonas campestris		Xanthomonas campestris	Xanthomonas campestris	Xanthomonas campestris	Xanthomonas campestris
	Pseudomonas koreensis	Moraxella osloensis	Enterococcus faecium		Enterococcus faecium	Enterococcus faecium	Acinetobacter baumannii	Pseudomonas koreensis
	Acinetobacter baumannii	Xanthomonas campestris	Bacteroides ovatus		Acinetobacter baumannii	Acinetobacter baumannii	Neisseria gonorrhoeae	Acinetobacter baumannii
	Acinetobacter johnsonii	Acinetobacter baumannii	Pseudomonas koreensis		Bacteroides ovatus	Pseudomonas pseudoalcaligenes	Staphylococcus epidermidis	Enterococcus faecium
	Staphylococcus epidermidis	Anoxybacillus gonensis	Staphylococcus epidermidis		Staphylococcus epidermidis	Staphylococcus capitis	Pseudomonas koreensis	Staphylococcus epidermidis
	Staphylococcus capitis	Corynebacterium ureicelerivorans	Pseudomonas aeruginosa		Pseudomonas koreensis	Neisseria gonorrhoeae	Enterococcus faecium	Staphylococcus capitis
	Bacteroides ovatus	Acinetobacter johnsonii	Parabacteroides distasonis		Pseudomonas pseudoalcaligenes	Staphylococcus epidermidis	Staphylococcus capitis	Pseudomonas pseudoalcaligenes
	Klebsiella michiganensis	Staphylococcus capitis	Acinetobacter baumannii		Stenotrophomonas maltophilia	Pseudomonas koreensis	Acinetobacter johnsonii	Neisseria gonorrhoeae
P6	Klebsiella pneumoniae		Xanthomonas campestris		Klebsiella pneumoniae	Klebsiella pneumoniae	Klebsiella pneumoniae	Acinetobacter baumannii
	Acinetobacter baumannii		Klebsiella pneumoniae		Xanthomonas campestris	Xanthomonas campestris	Propionibacterium acnes	Klebsiella pneumoniae
	Xanthomonas campestris		Propionibacterium acnes		Acinetobacter baumannii	Acinetobacter baumannii	Moraxella osloensis	Pseudomonas aeruginosa
	Pseudomonas koreensis		Pseudomonas aeruginosa		Propionibacterium acnes	Pseudomonas aeruginosa	Xanthomonas campestris	Staphylococcus epidermidis
	Comamonas testosteroni		Acinetobacter johnsonii		Pimelobacter simplex	Propionibacterium acnes	Acinetobacter baumannii	Corynebacterium simulans
	Lactococcus lactis				Pseudomonas aeruginosa	Pseudomonas koreensis	Pseudomonas koreensis	Propionibacterium acnes
	Lactobacillus curvatus				Pseudomonas koreensis	Moraxella osloensis		Escherichia coli
	Pseudomonas aeruginosa				Escherichia coli			Corynebacterium aurimucosum
	Pseudomonas protegens				Bradyrhizobium sp. BTAi1			Xanthomonas campestris
	Brevundimonas naejangsanensis				Staphylococcus epidermidis			Corynebacterium urealyticum
P7	Propionibacterium acnes	Propionibacterium acnes	Propionibacterium acnes	Propionibacterium acnes	Propionibacterium acnes	Propionibacterium acnes	Propionibacterium acnes	Klebsiella pneumoniae
	Xanthomonas campestris	Xanthomonas campestris	Xanthomonas campestris	Xanthomonas campestris	Xanthomonas campestris	Xanthomonas campestris	Xanthomonas campestris	Acinetobacter baumannii
	Klebsiella pneumoniae	Staphylococcus epidermidis	Klebsiella pneumoniae	Pseudomonas koreensis	Staphylococcus epidermidis	Klebsiella pneumoniae	Pseudomonas koreensis	Klebsiella variicola
	Staphylococcus epidermidis	Klebsiella pneumoniae	Acinetobacter baumannii	Klebsiella pneumoniae	Acinetobacter baumannii	Chroococcidiopsis thermalis	Klebsiella pneumoniae	Enterococcus faecalis
	Acinetobacter baumannii	Acinetobacter baumannii	Pseudomonas fluorescens	Pseudomonas pseudoalcaligenes	Pseudomonas koreensis	Pseudomonas aeruginosa	Staphylococcus epidermidis	Propionibacterium acnes
	Pseudomonas koreensis	Pseudomonas koreensis	Pseudomonas koreensis	Acinetobacter baumannii	Klebsiella pneumoniae	Pseudomonas mendocina	Micrococcus luteus	Bacillus paralicheniformis
	Staphylococcus capitis	Pseudomonas aeruginosa	Staphylococcus epidermidis	Achromobacter xylosoxidans	Moraxella osloensis	Pseudomonas stutzeri	Acinetobacter baumannii	Klebsiella oxytoca
	Achromobacter xylosoxidans	Acinetobacter johnsonii	Escherichia coli	Enterococcus faecium	Staphylococcus capitis	Staphylococcus epidermidis	Staphylococcus capitis	Xanthomonas campestris
	Pseudomonas fluorescens	Staphylococcus capitis	Brevundimonas sp. DS20	Staphylococcus epidermidis	Achromobacter xylosoxidans	Acinetobacter baumannii	Actinomyces oris	Klebsiella quasipneumoniae
	Stenotrophomonas maltophilia	Pseudomonas protegens	Pseudomonas stutzeri	Neisseria gonorrhoeae	Stenotrophomonas maltophilia	Moraxella osloensis	Pseudomonas fluorescens	Stenotrophomonas maltophilia
P8	Aeromonas hydrophila	Aeromonas hydrophila	Aeromonas hydrophila	Klebsiella pneumoniae	Klebsiella pneumoniae	Klebsiella pneumoniae	Aeromonas hydrophila	Klebsiella pneumoniae
	Klebsiella pneumoniae	Janthinobacterium sp. 1_2014MBL_MicDiv	Janthinobacterium sp. 1_2014MBL_MicDiv	Aeromonas hydrophila	Aeromonas hydrophila	Aeromonas hydrophila	Klebsiella pneumoniae	Aeromonas hydrophila
	Janthinobacterium sp. 1_2014MBL_MicDiv	Pseudomonas fluorescens	Aeromonas salmonicida	Janthinobacterium sp. 1_2014MBL_MicDiv	Janthinobacterium sp. 1_2014MBL_MicDiv	Enterococcus faecium	Enterococcus faecium	Janthinobacterium sp. 1_2014MBL_MicDiv
	Aeromonas salmonicida	Aeromonas salmonicida	Pseudomonas fluorescens	Aeromonas salmonicida	[Enterobacter] aerogenes	Janthinobacterium sp. 1_2014MBL_MicDiv	Pseudomonas fluorescens	Pseudomonas fluorescens
	Pseudomonas fluorescens	Pseudomonas azotoformans	Klebsiella pneumoniae	Pseudomonas fluorescens	Aeromonas salmonicida	Aeromonas salmonicida	Pseudomonas putida	Enterococcus faecium
	Pseudomonas putida	Klebsiella pneumoniae	Aeromonas media	Enterococcus faecium	Pseudomonas fluorescens	Propionibacterium acnes	Janthinobacterium sp. 1_2014MBL_MicDiv	Aeromonas salmonicida
	Pseudomonas azotoformans	Pseudomonas putida	Pseudomonas koreensis	Propionibacterium acnes	Streptococcus pneumoniae	Pseudomonas fluorescens	Aeromonas salmonicida	Pseudomonas putida
	Aeromonas media	Aeromonas media	Pseudomonas azotoformans	Aeromonas media	Pseudomonas koreensis	Aeromonas media	Propionibacterium acnes	Propionibacterium acnes
	Pseudomonas koreensis	Serratia proteamaculans	Pseudomonas putida	Pseudomonas koreensis	Propionibacterium acnes	Pseudomonas putida	Pseudomonas azotoformans	Acinetobacter baumannii
	Serratia proteamaculans	Pseudomonas koreensis	Serratia proteamaculans	Pseudomonas azotoformans	Pseudomonas azotoformans	Staphylococcus epidermidis	Acinetobacter baumannii	Serratia proteamaculans
P9	Aeromonas hydrophila	Aeromonas hydrophila	Aeromonas hydrophila	Aeromonas hydrophila	Aeromonas hydrophila	Aeromonas hydrophila	Klebsiella pneumoniae	Klebsiella pneumoniae
	Pseudomonas fluorescens	Pseudomonas fluorescens	Janthinobacterium sp. 1_2014MBL_MicDiv	Janthinobacterium sp. 1_2014MBL_MicDiv	Janthinobacterium sp. 1_2014MBL_MicDiv	Staphylococcus epidermidis	Streptococcus pneumoniae	Staphylococcus epidermidis
	Janthinobacterium sp. 1_2014MBL_MicDiv	Janthinobacterium sp. 1_2014MBL_MicDiv	Pseudomonas fluorescens	Aeromonas salmonicida	Aeromonas salmonicida	Janthinobacterium sp. 1_2014MBL_MicDiv	Staphylococcus epidermidis	Streptococcus pneumoniae
	Aeromonas salmonicida	Aeromonas salmonicida	Aeromonas salmonicida	Pseudomonas fluorescens	Pseudomonas fluorescens	Streptococcus pneumoniae	Aeromonas hydrophila	Aeromonas hydrophila
	Pseudomonas putida	Aeromonas media	Pseudomonas azotoformans	Pseudomonas putida	Pseudomonas putida	Pseudomonas fluorescens	Pseudomonas putida	Janthinobacterium sp. 1_2014MBL_MicDiv
	Aeromonas media	Staphylococcus epidermidis	Aeromonas media	Aeromonas media	Aeromonas media	Aeromonas salmonicida	Pseudomonas fluorescens	Pseudomonas fluorescens
	Pseudomonas azotoformans	Pseudomonas putida	Klebsiella pneumoniae	Pseudomonas azotoformans	Pseudomonas azotoformans	Aeromonas media	Janthinobacterium sp. 1_2014MBL_MicDiv	Aeromonas salmonicida
	Serratia proteamaculans	Comamonas testosteroni	Pseudomonas putida	Serratia proteamaculans	Staphylococcus epidermidis	Klebsiella pneumoniae	Propionibacterium acnes	Pseudomonas putida
	Serratia liquefaciens	Klebsiella pneumoniae	Pseudomonas chlororaphis	Pseudomonas koreensis	Serratia proteamaculans	Pseudomonas azotoformans	Serratia proteamaculans	Pseudomonas aeruginosa
	Pseudomonas koreensis	Pseudomonas azotoformans	Serratia proteamaculans	Comamonas testosteroni	Pseudomonas koreensis	Serratia liquefaciens	Enterobacter sp. 638	Pseudomonas koreensis
P10	Aeromonas hydrophila	Aeromonas hydrophila	Aeromonas hydrophila	Aeromonas hydrophila	Aeromonas hydrophila	Aeromonas hydrophila	Klebsiella pneumoniae	Klebsiella pneumoniae
	Pseudomonas fluorescens	Aeromonas salmonicida	Janthinobacterium sp. 1_2014MBL_MicDiv	Janthinobacterium sp. 1_2014MBL_MicDiv	Janthinobacterium sp. 1_2014MBL_MicDiv	Janthinobacterium sp. 1_2014MBL_MicDiv	Aeromonas hydrophila	Aeromonas hydrophila
	Janthinobacterium sp. 1_2014MBL_MicDiv	Janthinobacterium sp. 1_2014MBL_MicDiv	Aeromonas salmonicida	Pseudomonas fluorescens	Pseudomonas fluorescens	Pseudomonas fluorescens	Janthinobacterium sp. 1_2014MBL_MicDiv	Propionibacterium acnes
	Aeromonas salmonicida	Pseudomonas fluorescens	Pseudomonas fluorescens	Aeromonas salmonicida	Aeromonas salmonicida	Aeromonas salmonicida	Aeromonas salmonicida	Janthinobacterium sp. 1_2014MBL_MicDiv
	Pseudomonas putida	Klebsiella pneumoniae	Aeromonas media	Pseudomonas putida	Pseudomonas putida	Klebsiella pneumoniae	Pseudomonas fluorescens	Aeromonas salmonicida
	Pseudomonas azotoformans	Aeromonas media	Pseudomonas putida	Aeromonas media	Pseudomonas azotoformans	Pseudomonas azotoformans	Pseudomonas azotoformans	Pseudomonas fluorescens
	Klebsiella pneumoniae	Pseudomonas putida	Propionibacterium acnes	Klebsiella pneumoniae	Aeromonas media	Pseudomonas koreensis	Pseudomonas putida	Pseudomonas putida
	Aeromonas media	Pseudomonas azotoformans	Klebsiella pneumoniae	Serratia proteamaculans	Serratia proteamaculans	Pseudomonas putida	Serratia proteamaculans	Acinetobacter johnsonii
	Serratia proteamaculans	Serratia liquefaciens	Acinetobacter johnsonii	Pseudomonas koreensis	Pseudomonas koreensis	Aeromonas media	Aeromonas media	Pseudomonas azotoformans
	Pseudomonas koreensis	Pseudomonas stutzeri	Comamonas testosteroni	Pseudomonas azotoformans	Serratia liquefaciens	Propionibacterium acnes	Propionibacterium acnes	Aeromonas media
P11	Paracoccus denitrificans	Paracoccus denitrificans	Paracoccus denitrificans	Paracoccus denitrificans	Pseudomonas citronellolis
	Pseudomonas aeruginosa	Pseudomonas aeruginosa	Pseudomonas aeruginosa	Pseudomonas aeruginosa	Bacteroides fragilis
	Bacteroides fragilis	Klebsiella pneumoniae	Klebsiella pneumoniae	Acidovorax sp. JS42	Pseudomonas aeruginosa
	Acidovorax sp. JS42	Bacteroides fragilis	Bacteroides fragilis	Acidovorax ebreus	Klebsiella pneumoniae
	Klebsiella pneumoniae	Acidovorax sp. JS42	Acidovorax ebreus	Pseudomonas balearica	Pseudomonas stutzeri
	Acidovorax ebreus	Acidovorax ebreus	Acidovorax sp. JS42	Bacteroides fragilis	Paracoccus denitrificans
	Pseudomonas balearica	Pseudomonas balearica	Pseudomonas balearica	Klebsiella pneumoniae	Propionibacterium acnes
	Alicycliphilus denitrificans	Alicycliphilus denitrificans	Pseudomonas stutzeri	Pseudomonas stutzeri	Acidovorax sp. JS42
	Stenotrophomonas acidaminiphila	Pseudomonas stutzeri	Xanthomonas campestris	Propionibacterium acnes	Pseudomonas balearica
	Xanthomonas campestris	Stenotrophomonas acidaminiphila	Alicycliphilus denitrificans	Stenotrophomonas acidaminiphila	Acidovorax ebreus
P12		Pseudomonas aeruginosa		Escherichia coli	Escherichia coli	Pseudomonas aeruginosa	Paracoccus denitrificans	Escherichia coli
		Paracoccus denitrificans		Pseudomonas aeruginosa	Pseudomonas aeruginosa	Paracoccus denitrificans	Pseudomonas aeruginosa	Pseudomonas aeruginosa
		Escherichia coli		Paracoccus denitrificans	Paracoccus denitrificans	Acidovorax sp. JS42	Acidovorax sp. JS42	Paracoccus denitrificans
		Acidovorax sp. JS42		Propionibacterium acnes	Acidovorax sp. JS42	Acidovorax ebreus	Acidovorax ebreus	Acidovorax sp. JS42
		Pseudomonas balearica		Staphylococcus epidermidis	Klebsiella pneumoniae	Escherichia coli	Pseudomonas balearica	Acidovorax ebreus
		Acidovorax ebreus		Acidovorax sp. JS42	Acidovorax ebreus	Pseudomonas balearica	Escherichia coli	Klebsiella pneumoniae
		Pseudomonas stutzeri		Pseudomonas balearica	Pseudomonas balearica	Stenotrophomonas acidaminiphila	Alicycliphilus denitrificans	Pseudomonas balearica
		Klebsiella pneumoniae		Alicycliphilus denitrificans	Pseudomonas stutzeri	Alicycliphilus denitrificans	Propionibacterium acnes	Xanthomonas campestris
		Alicycliphilus denitrificans		Acidovorax ebreus	Xanthomonas campestris	Pseudomonas stutzeri	Stenotrophomonas acidaminiphila	Propionibacterium acnes
		Stenotrophomonas acidaminiphila		Pseudomonas stutzeri	Propionibacterium acnes	Propionibacterium acnes	Pseudomonas stutzeri	Stenotrophomonas acidaminiphila
P13E1	Pseudomonas aeruginosa	Paracoccus denitrificans				Pseudomonas aeruginosa
	Paracoccus denitrificans	Pseudomonas aeruginosa				Paracoccus denitrificans
	Acidovorax sp. JS42	Acidovorax sp. JS42				Pseudomonas stutzeri
	Klebsiella pneumoniae	Acidovorax ebreus				Pseudomonas balearica
	Pseudomonas stutzeri	Pseudomonas balearica				Acidovorax sp. JS42
	Pseudomonas balearica	Alicycliphilus denitrificans				Acidovorax ebreus
	Propionibacterium acnes	Stenotrophomonas acidaminiphila				Propionibacterium acnes
	Xanthomonas campestris	Pseudomonas stutzeri				Acinetobacter baumannii
	Nocardiopsis dassonvillei	Xanthomonas campestris				Alicycliphilus denitrificans
	Acidovorax ebreus	Propionibacterium acnes				Nocardiopsis dassonvillei
P13E2	Pseudomonas aeruginosa	Pseudomonas aeruginosa	Pseudomonas aeruginosa	Pseudomonas aeruginosa		Pseudomonas aeruginosa	Pseudomonas aeruginosa	Pseudomonas aeruginosa
	Paracoccus denitrificans	Paracoccus denitrificans	Paracoccus denitrificans	Pseudomonas stutzeri		Paracoccus denitrificans	Castellaniella defragrans	Castellaniella defragrans
	Acidovorax sp. JS42	Acidovorax sp. JS42	Acidovorax sp. JS42	Paracoccus denitrificans		Acidovorax sp. JS42	Pseudomonas stutzeri	Pseudomonas stutzeri
	Acidovorax ebreus	Pseudomonas balearica	Pseudomonas balearica	Klebsiella pneumoniae		Acidovorax ebreus	Pseudomonas citronellolis	Pseudomonas citronellolis
	Pseudomonas balearica	Pseudomonas stutzeri	Acidovorax ebreus	Pseudonocardia sp. AL041005-10		Pseudomonas balearica	Paracoccus denitrificans	Klebsiella pneumoniae
	Alicycliphilus denitrificans	Acidovorax ebreus	Pseudomonas stutzeri	Propionibacterium acnes		Alicycliphilus denitrificans	Acidovorax sp. JS42	Propionibacterium acnes
	Pseudomonas stutzeri	Propionibacterium acnes	Alicycliphilus denitrificans	Nocardiopsis alba		Pseudomonas stutzeri	Propionibacterium acnes	Xanthomonas campestris
	Stenotrophomonas acidaminiphila	Alicycliphilus denitrificans	Stenotrophomonas acidaminiphila	Acidovorax ebreus		Stenotrophomonas acidaminiphila	Klebsiella pneumoniae	Pseudomonas mendocina
	Propionibacterium acnes	Stenotrophomonas acidaminiphila	Xanthomonas campestris	Acinetobacter baumannii		Xanthomonas campestris	Nocardiopsis alba	Paracoccus denitrificans
	Xanthomonas campestris	Klebsiella pneumoniae	Propionibacterium acnes	Stenotrophomonas maltophilia		Propionibacterium acnes	Pseudomonas balearica	Nocardiopsis alba
