# Supplementary material for: Time-series prediction and detection of potential pathogens in bloodstream infection using mcfDNA sequencing
Source: Front Cell Infect Microbiol. 2023 May 11;13:1144625. doi: 10.3389/fcimb.2023.1144625 (PMC10213887; doi:10.3389/fcimb.2023.1144625)
Supplement: Supplementary file 2 [file Table_2.xlsx]

## Sheet: Sheet1
Sequence Details
	Number of raw reads	Number of human reads	Number of microbial reads	Number of pathogens reads
P1Days-5	73965987	72367457	221	A. baumannii	1
				K.pneumoniae	28
				E. faecium	2
P1Days-4	92927485	90748095	906	A. baumannii	4
				K.pneumoniae	4
				E. faecium	5
P1Days-3	100517054	98057951	522	A. baumannii	53
				K.pneumoniae	14
				E. faecium	189
P1Days-2	81768608	79778430	164	A. baumannii	17
				K.pneumoniae	13
				E. faecium	4
P1Days-1	74130542	72261536	194	A. baumannii	28
				K.pneumoniae	14
				E. faecium	4
P2Days-5	79054961	77255566	252	2
P2Days-4	87274366	85235696	178	10
P2Days-3	72947229	71312611	215	6
P2Days-2	93146963	90980490	842	60
P2Days-1	90231325	88103887	1306	330
P3Days-7	85441508	83804688	133	Negative
P3Days-6	70277835	68909622	181	Negative
P3Days-5	83310423	81659959	122	Negative
P3Days-4	91649258	89812050	178	Negative
P3Days-3	104994354	102904158	241	Negative
P3Days-2	86623985	84864074	230	Negative
P3Days-1	83806980	82060416	211	Negative
P4Days-7	80338175	78538687	331	4
P4Days-6	86639231	84675799	666	5
P4Days-4	76309437	74620191	507	1
P4Days-3	93462817	91400530	573	4
P4Days-2	84734782	82801826	513	9
P4Days-1	82417865	80558724	405	33
P4Days0	105965819	103639767	871	306
P5E1Days-6	70334310	68762237	308	29
P5E1Days-5	83601275	81752413	264	21
P5E1Days-2	82035458	80267860	482	121
P5E2Days-6	74897075	73247217	884	114
P5E2Days-5	75852015	74202812	563	88
P5E2Days-4	75844837	74196156	475	104
P5E2Days-3	78246210	76587666	813	157
P5E2Days-2	66320644	64854346	695	89
P5E2Days-1	71815980	70220369	561	58
P5E2Days0	80355415	78603664	608	54
P5E3Days-7	69222311	67761976	472	29
P5E3Days-6	78564662	76906495	668	83
P5E3Days-5	74400533	72778569	351	66
P5E3Days-3	74391297	72788330	348	22
P5E3Days-2	77403482	75757684	239	33
P5E3Days-1	86822436	84964630	280	31
P5E3Days0	80103173	78383355	307	39
P6Days-7	93817663	91805312	156	Negative
P6Days-5	54496346	53398448	91	Negative
P6Days-3	96135383	94142680	184	Negative
P6Days-2	82353914	80651175	113	Negative
P6Days-1	79219286	77589570	110	Negative
P6Days0	101739246	99706728	152	Negative
P7Days-7	81546952	79768619	534	41
P7Days-6	50344144	49262973	378	11
P7Days-5	92141978	89888213	309	18
P7Days-4	83596308	81789848	313	7
P7Days-3	72962244	71398973	484	6
P7Days-2	77690422	76018608	600	12
P7Days-1	77391683	75732611	622	14
P7Days0	84080848	82313903	5632	3924
P8Days-7	70168336	68771801	2885	261
P8Days-6	75741758	74238805	2211	61
P8Days-5	68282813	66969851	908	25
P8Days-4	70903826	69537811	646	179
P8Days-3	58324821	57178691	464	167
P8Days-2	66383362	65133572	326	46
P8Days-1	71079132	69771360	514	55
P8Days0	76579441	75135474	548	74
P9Days-7	68964703	67361790	1800	7
P9Days-6	73198579	71506550	462	7
P9Days-5	63303561	61622020	642	11
P9Days-4	71169028	69486504	2319	9
P9Days-3	66088336	64480259	1022	3
P9Days-2	77172337	75306659	330	5
P9Days-1	74491963	72533130	178	12
P9Days0	69683788	67722755	145	7
P10Days-7	57917625	56767967	449	9
P10Days-6	65736169	64350882	699	26
P10Days-5	63409057	62071259	856	12
P10Days-4	60831000	59494671	993	20
P10Days-3	76722053	75076837	1320	9
P10Days-2	72252131	70692624	1228	40
P10Days-1	77323493	75671250	3717	2284
P10Days0	62733585	61388911	2224	435
P11Days-7	64793577	63428859	6011	315
P11Days-6	69615250	68174488	3672	323
P11Days-5	68493576	67048857	910	51
P11Days-4	65844510	64384512	2379	48
P11Days-3	61342872	59962255	1761	57
P12Days-6	62546394	61064663	2850	196
P12Days-4	60859456	59433781	846	147
P12Days-3	63200212	61705400	1129	173
P12Days-2	72471467	70734991	4032	220
P12Days-1	66149347	64549280	4391	151
P12Days0	60325609	58908990	1230	208
P13E1Days-7	63335607	61777160	525	55
P13E1Days-6	65621643	63769879	107727	15471
P13E1Days-2	65327085	63726029	692	80
P13E2Days-7	61889751	60380440	17081	9418
P13E2Days-6	64733469	63151009	6096	5254
P13E2Days-5	71441783	69676880	16129	14246
P13E2Days-4	62243880	60680705	29775	28770
P13E2Days-2	69148722	67262594	172538	165103
P13E2Days-1	47616993	46314405	132917	130706
P13E2Days0	68438553	66476752	282985	278152
